# Supplementary material for: Glycolytic preconditioning in astrocytes mitigates trauma-induced neurodegeneration
Source: eLife. 2021 Sep 2;10:e69438. doi: 10.7554/eLife.69438 (PMC8448530; doi:10.7554/eLife.69438)
Supplement: Source data 1. [file elife-69438-data1.zip]

Archive with 6 entries (6 files):
- Figure 5B-source data 1.tif
- Figure 5-figure supplement 2A-source data 1.tif
- Figure 5-figure supplement 2B-source data 2.tif
- Figure 5-figure supplement 5J-source data 1.tif
- Figure 5-figure supplement 5K-source data 2.tif
- Figure 5-figure supplement 5R-source data 3.tif
